# Supplementary material for: Deconstruction of a memory engram reveals distinct ensembles recruited at learning
Source: Nat Neurosci. 2026 Mar 11;29(5):1157–65. doi: 10.1038/s41593-026-02230-2 (PMC13309282; doi:10.1038/s41593-026-02230-2)
Supplement: Supplementary file 6 — Statistical source data for Fig. 1 (includes the number of animals (n) used in each experiment as well as all statistical details, including tests performed, test statistics, degrees of freedom, exact P values and summary outputs). [file 41593_2026_2230_MOESM6_ESM.xlsx]

## Sheet: Figure 1
1E	RM 2-Way ANOVA	% Freezing			F (6, 92) = 2.370	P=0.0357
					F (3, 92) = 4.574	P=0.0050
					F (2, 92) = 7.783	P=0.0008
	Tukey's multiple comparisons test
Test details	Predicted (LS) mean 1	Predicted (LS) mean 2	Predicted (LS) mean diff.	SE of diff.	N1	N2	q	DF	Summary	P value
OFF1
FC ctxA vs. ctxB	6.127	4.489	1.638	4.278	9	10	0.5414	92	ns	0.9225
FC ctxA vs. NO tag	6.127	5.119	1.007	4.692	9	7	0.3037	92	ns	0.9749
ctxB vs. NO tag	4.489	5.119	-0.6302	4.588	10	7	0.1942	92	ns	0.9897
ON1
FC ctxA vs. ctxB	16.59	4.986	11.61	4.278	9	10	3.837	92	*	0.0215
FC ctxA vs. NO tag	16.59	4.646	11.95	4.692	9	7	3.601	92	*	0.0333
ctxB vs. NO tag	4.986	4.646	0.34	4.588	10	7	0.1048	92	ns	0.997
OFF
FC ctxA vs. ctxB	9.741	10.69	-0.9535	4.278	9	10	0.3152	92	ns	0.973
FC ctxA vs. NO tag	9.741	8.636	1.104	4.692	9	7	0.3328	92	ns	0.9699
ctxB vs. NO tag	10.69	8.636	2.058	4.588	10	7	0.6342	92	ns	0.8952
ON
FC ctxA vs. ctxB	26.31	10.71	15.6	4.278	9	10	5.158	92	**	0.0013
FC ctxA vs. NO tag	26.31	7.395	18.91	4.692	9	7	5.701	92	***	0.0003
ctxB vs. NO tag	10.71	7.395	3.311	4.588	10	7	1.02	92	ns	0.7514
FC ctxA	RM One-way ANOVA	% Freezing	n=9	F	6.406
				P value	0.0097
				summary	**
Test details	Mean 1	Mean 2	Mean Diff.	SE of diff.	n1	n2	t	DF	Summary	P value
OFF1 vs. ON1	6.472	22.59	-16.12	5.22	9	9	3.088	8	*	0.0149
OFF1 vs. OFF2	6.472	10.62	-4.145	3.44	9	9	1.205	8	ns	0.2626
OFF1 vs. ON2	6.472	22.55	-16.08	4.054	9	9	3.966	8	**	0.0041
ON1 vs. OFF2	22.59	10.62	11.98	6.227	9	9	1.923	8	ns	0.0907
ON1 vs. ON2	22.59	22.55	0.04321	5.002	9	9	0.008638	8	ns	0.9933
OFF2 vs. ON2	10.62	22.55	-11.93	2.982	9	9	4.002	8	**	0.0039
ctxB	RM One-way ANOVA	% Freezing	n=10	F	2.437
				P value	0.109
				summary	ns
NO tag	RM One-way ANOVA	% Freezing	n=7	F	0.9147
				P value	0.4536
				summary	ns
1H	One-way ANOVA	GFP+/mm2		F	0.4089
				P value	0.748
				summary	ns
1I	One-way ANOVA	GFP+mCherry+/GFP+ %		F	87.22
				P value	<0.0001
				P value summary	****
Test details	Mean 1	Mean 2	Mean Diff.	SE of diff.	n1	n2	q	DF	Summary	Adjusted P Value
FC ctxA vs. ctxB	21.75	13.46	8.295	2.293	9	10	5.117	24	**	0.007
FC ctxA vs. NO tag	21.75	4.598	17.15	2.514	9	7	9.647	24	****	<0.0001
FC ctxA vs. SEIZUREtag	21.75	67.62	-45.87	3.901	9	2	16.63	24	****	<0.0001
ctxB vs. NO tag	13.46	4.598	8.857	2.459	10	7	5.094	24	**	0.0073
ctxB vs. SEIZUREtag	13.46	67.62	-54.17	3.865	10	2	19.82	24	****	<0.0001
NO tag vs. SEIZUREtag	4.598	67.62	-63.03	4.001	7	2	22.28	24	****	<0.0001
