# Supplementary material for: Deconstruction of a memory engram reveals distinct ensembles recruited at learning
Source: Nat Neurosci. 2026 Mar 11;29(5):1157–65. doi: 10.1038/s41593-026-02230-2 (PMC13309282; doi:10.1038/s41593-026-02230-2)
Supplement: Supplementary file 7 — Statistical source data for Fig. 2 (includes the number of animals (n) used in each experiment as well as all statistical details, including tests performed, test statistics, degrees of freedom, exact P values and summary outputs). [file 41593_2026_2230_MOESM7_ESM.xlsx]

## Sheet: Figure 2
2D	RM 2-Way ANOVA	% Freezing		F (9, 128) = 2.005	P=0.0438
				F (3, 128) = 4.352	P=0.0059
				F (3, 128) = 8.179	P<0.0001
	Tukey's multiple comparisons test
Test details	Predicted (LS) mean 1	Predicted (LS) mean 2	Predicted (LS) mean diff.	SE of diff.	N1	N2	q	DF	Summary	Individual P Value
OFF1
Pre-Shock vs. Shock	7.498	8.677	-1.179	4.727	12	8	1.414	152	ns	0.8033
Pre-Shock vs. Freezing	7.498	7.077	0.4203	4.074	12	14	1.135	152	ns	0.918
Pre-Shock vs. No-Freezing	7.498	8.76	-1.263	4.727	12	8	1.434	152	ns	0.7897
Shock vs. Freezing	8.677	7.077	1.6	4.59	8	14	0.4731	152	ns	0.7279
Shock vs. No-Freezing	8.677	8.76	-0.08333	5.178	8	8	0.02184	152	ns	0.9872
Freezing vs. No-Freezing	7.077	8.76	-1.683	4.59	14	8	0.4977	152	ns	0.7144
ON1
Pre-Shock vs. Shock	4.018	20.52	-16.5	4.727	12	8	3.92	152	***	0.0006
Pre-Shock vs. Freezing	4.018	20.39	-16.37	4.074	12	14	4.305	152	****	<0.0001
Pre-Shock vs. No-Freezing	4.018	8.9	-4.882	4.727	12	8	1.1	152	ns	0.3033
Shock vs. Freezing	20.52	20.39	0.1257	4.59	8	14	0.03719	152	ns	0.9782
Shock vs. No-Freezing	20.52	8.9	11.62	5.178	8	8	3.045	152	*	0.0263
Freezing vs. No-Freezing	20.39	8.9	11.49	4.59	14	8	3.399	152	*	0.0133
OFF2
Pre-Shock vs. Shock	6.49	12.68	-6.194	4.727	12	8	1.018	152	ns	0.1921
Pre-Shock vs. Freezing	6.49	23.88	-17.38	4.074	12	14	4.132	152	****	<0.0001
Pre-Shock vs. No-Freezing	6.49	8.272	-1.782	4.727	12	8	0.05308	152	ns	0.7067
Shock vs. Freezing	12.68	23.88	-11.19	4.59	8	14	3.309	152	*	0.0159
Shock vs. No-Freezing	12.68	8.272	4.412	5.178	8	8	1.156	152	ns	0.3955
Freezing vs. No-Freezing	23.88	8.272	15.6	4.59	14	8	4.614	152	***	0.0009
ON2
Pre-Shock vs. Shock	7.127	26.97	-19.84	4.727	12	8	3.747	152	****	<0.0001
Pre-Shock vs. Freezing	7.127	16.26	-9.129	4.074	12	14	1.269	152	*	0.0265
Pre-Shock vs. No-Freezing	7.127	9.435	-2.308	4.727	12	8	0.509	152	ns	0.6261
Shock vs. Freezing	26.97	16.26	10.72	4.59	8	14	3.169	152	*	0.0209
Shock vs. No-Freezing	26.97	9.435	17.54	5.178	8	8	4.597	152	***	0.0009
Freezing vs. No-Freezing	16.26	9.435	6.821	4.59	14	8	2.017	152	ns	0.1393
Pre-Shock tag	RM One-way ANOVA	% Freezing	n=12	F	1.021
				P value	0.4507
				P value summary	ns
Shock	RM One-way ANOVA	% Freezing	n=8	F	9.662
				P value	0.004
				P value summary	**
Test details	Mean 1	Mean 2	Mean Diff.	SE of diff.	n1	n2	t	DF	Summary	P value
OFF1 vs. ON1	8.677	20.52	-11.84	3.612	8	8	3.279	7	*	0.0135
OFF1 vs. OFF2	8.677	12.68	-4.007	2.061	8	8	1.944	7	ns	0.093
OFF1 vs. ON2	8.677	26.97	-18.29	5.004	8	8	3.656	7	**	0.0081
ON1 vs. OFF2	20.52	12.68	7.835	3.548	8	8	2.208	7	ns	0.063
ON1 vs. ON2	20.52	26.97	-6.453	3.038	8	8	2.124	7	ns	0.0713
OFF2 vs. ON2	12.68	26.97	-14.29	4.297	8	8	3.325	7	*	0.0127
Freezing	RM One-way ANOVA	% Freezing	n=14	F	6.328
				P value	0.0108
				P value summary	*
Test details	Mean 1	Mean 2	Mean Diff.	SE of diff.	n1	n2	t	DF	Summary	P value
OFF1 vs. ON1	7.077	20.39	-13.32	3.004	14	14	4.432	13	***	0.0007
OFF1 vs. OFF2	7.077	23.88	-16.8	4.096	14	14	4.101	13	**	0.0013
OFF1 vs. ON2	7.077	16.26	-9.179	3.471	14	14	2.644	13	*	0.0202
ON1 vs. OFF2	20.39	23.88	-3.482	3.179	14	14	1.095	13	ns	0.2932
ON1 vs. ON2	20.39	16.26	4.137	3.706	14	14	1.116	13	ns	0.2845
OFF2 vs. ON2	23.88	16.26	7.619	6.166	14	14	1.236	13	ns	0.2384
No-Freezing	RM One-way ANOVA	% Freezing	n=8	F	0.03835
				P value	0.9543
				P value summary	ns
2F	linear regression	CFC Freezing % vs delta Freezing, linear regression				Are the slopes equal?	F-test of slopes
						F	0.7562
Best-fit values	Pre-Shock	Shock	Freezing	No-Freezing		DFn	3
Slope	0.09937	0.4342	0.2859	-0.03641		DFd	35
Y-intercept	-6.88	4.018	3.627	1.578		P	0.5263
X-intercept	69.23	-9.252	-12.69	43.34			ns
1/slope	10.06	2.303	3.498	-27.47
Std. Error
Slope	0.2661	0.4103	0.1065	0.1476
Y-intercept	9.628	8.903	4.373	6.305
95% Confidence Intervals
Slope	-0.4935 to 0.6923	-0.5698 to 1.438	0.05391 to 0.5178	-0.3975 to 0.3247
Y-intercept	-28.33 to 14.57	-17.77 to 25.80	-5.902 to 13.16	-13.85 to 17.01
X-intercept	-infinity to +infinity	-infinity to 14.43	-217.7 to 12.78	-infinity to +infinity
Goodness of Fit
R squared	0.01375	0.1573	0.3753	0.01004
Sy.x	10.84	10.05	9.247	6.794
Is slope significantly non-zero?
F	0.1394	1.12	7.211	0.06085
DFn, DFd	1, 10	1, 6	1, 12	1, 6
P value	0.7166	0.3307	0.0198	0.8134
Deviation from zero?	Not Significant	Not Significant	Significant	Not Significant						F	1.868
										P value	0.1001
Equation	Y = 0.09937*X - 6.880	Y = 0.4342*X + 4.018	Y = 0.2859*X + 3.627	Y = -0.03641*X + 1.578						P value summary	ns
										Significant diff. among means (P < 0.05)?	No
Data										R squared	0.149
Number of X values	68	56	14	22
Maximum number of Y replicates	1	1	1	1
Total number of values	12	8	14	8
2H	One-way ANOVA	GFP+/mm2
ANOVA table	SS	DF	MS	F (DFn, DFd)	P value
Treatment (between columns)	1753213	6	292202	F (6, 64) = 1.868	P=0.1001
Residual (within columns)	10011523	64	156430
Total	11764736	70
2I	One-way ANOVA	GFP+mCherry+/GFP+ %
ANOVA table	SS	DF	MS	F (DFn, DFd)	P value
Treatment (between columns)	138.4	3	46.15	F (3, 38) = 2.690	P=0.0598
Residual (within columns)	651.8	38	17.15
Total	790.3	41
2J	linear regression	tagging % vs delta Freezing
	Pre-Shock	Shock	Freezing	No-Freezing
Best-fit values
Slope	0.8006	-0.275	0.9663	0.4783
Y-intercept	-13.3	16.95	-3.05	4.028
X-intercept	16.62	61.65	3.156	-8.422
1/slope	1.249	-3.637	1.035	2.091
Std. Error
Slope	1.277	0.6488	0.7283	1.746
Y-intercept	15.97	10.83	12.68	18.03
95% Confidence Intervals
Slope	-2.044 to 3.645	-1.862 to 1.313	-0.6206 to 2.553	-3.411 to 4.368
Y-intercept	-48.88 to 22.27	-9.548 to 43.45	-30.67 to 24.57	-36.15 to 44.21
X-intercept	-infinity to +infinity	19.85 to +infinity	-infinity to 12.72	-infinity to 9.314
Goodness of Fit
R squared	0.03784	0.02907	0.1279	0.00745
Sy.x	10.71	10.79	10.93	12.23
Is slope significantly non-zero?
F	0.3933	0.1796	1.76	0.07506
DFn, DFd	2025-01-10	2025-01-06	2025-01-12	1, 10
P value	0.5446	0.6865	0.2093	0.7897
Deviation from zero?	Not Significant	Not Significant	Not Significant	Not Significant
Equation	Y = 0.8006*X - 13.30	Y = -0.2750*X + 16.95	Y = 0.9663*X - 3.050	Y = 0.4783*X + 4.028
Data
Total number of values	12	8	14	8
2L, Imm. Shock ctrl	RM One-way ANOVA	% Freezing	n=10	F	0.4474
				P value	0.6186
				P value summary	ns
2L, Imm. Shock	RM One-way ANOVA	% Freezing	n=6	F	2.171
				P value	0.1972
				P value summary	ns
2N, Sw	RM One-way ANOVA	% Freezing	n=7	F	0.5818
				P value	0.5745
				P value summary	ns
2N, Sw NO tag	RM One-way ANOVA	% Freezing	n=4	F	0.2462
				P value	0.7859
				P value summary	ns
2P, Frz RECALL	RM One-way ANOVA	% Freezing		F	10.5	n2	t	DF	Summary	P value
				P value	0.0009	8	3.469	7	*	0.041
				P value summary	***	8	4.28	7	*	0.0181
						8	5.806	7	**	0.004
Test details	Mean 1	Mean 2	Mean Diff.	SE of diff.	n1	8	1.323	7	ns	0.4847
OFF1 vs. ON1	6.941	21.15	-14.21	4.096	8	8	1.421	7	ns	0.4847
OFF1 vs. OFF2	6.941	25.27	-18.33	4.282	8	8	0.7508	7	ns	0.4847
OFF1 vs. ON2	6.941	28.45	-21.51	3.705	8
ON1 vs. OFF2	21.15	25.27	-4.117	3.113	8
ON1 vs. ON2	21.15	28.45	-7.304	5.14	8
OFF2 vs. ON2	25.27	28.45	-3.187	4.244	8
2P, No-Frz RECALL	RM One-way ANOVA	% Freezing		F	4.237	n2	t	DF	Summary	P value
				P value	0.0244	12	2.626	11	*	0.0236
				P value summary	*	12	1.216	11	ns	0.2495
						12	2.932	11	*	0.0136
Test details	Mean 1	Mean 2	Mean Diff.	SE of diff.	n1	12	1.907	11	ns	0.083
OFF1 vs. ON1	4.775	13.65	-8.873	3.379	12	12	0.5886	11	ns	0.568
OFF1 vs. OFF2	4.775	6.944	-2.169	1.784	12	12	1.752	11	ns	0.1076
OFF1 vs. ON2	4.775	11.99	-7.215	2.461	12
ON1 vs. OFF2	13.65	6.944	6.704	3.515	12
ON1 vs. ON2	13.65	11.99	1.657	2.816	12
OFF2 vs. ON2	6.944	11.99	-5.046	2.881	12
