# Supplementary material for: Deconstruction of a memory engram reveals distinct ensembles recruited at learning
Source: Nat Neurosci. 2026 Mar 11;29(5):1157–65. doi: 10.1038/s41593-026-02230-2 (PMC13309282; doi:10.1038/s41593-026-02230-2)
Supplement: Supplementary file 8 — Statistical source data for Fig. 3 (includes the number of animals (n) used in each experiment as well as all statistical details, including tests performed, test statistics, degrees of freedom, exact P values and summary outputs). [file 41593_2026_2230_MOESM8_ESM.xlsx]

## Sheet: Figure 3
3D	RM 2-Way ANOVA	% Freezing	Source of Variation	% of total variation	P value	P value summary	Significant?
			Interaction	5.149	0.609	ns	No
			Row Factor	9.972	0.0004	***	Yes
			Column Factor	17.22	<0.0001	****	Yes
Test details	Predicted (LS) mean 1	Predicted (LS) mean 2	Predicted (LS) mean diff.	SE of diff.	N1	N2	q	DF	Summary	Adjusted P Value
OFF1
pre-shock vs. shock	42.53	36.97	5.558	9.516	12	4	0.584	136	ns	0.5602
pre-shock vs. freezing	42.53	39.32	3.211	8.241	12	6	0.3896	136	ns	0.6975
pre-shock vs. no-freezing	42.53	39.05	3.482	7.839	12	7	0.4442	136	ns	0.6576
pre-shock vs. NO tag	42.53	41.13	1.405	7.058	12	10	0.1991	136	ns	0.8425
shock vs. freezing	36.97	39.32	-2.347	10.64	4	6	0.2206	136	ns	0.8257
shock vs. no-freezing	36.97	39.05	-2.075	10.33	4	7	0.2009	136	ns	0.8411
shock vs. NO tag	36.97	41.13	-4.153	9.751	4	10	0.4259	136	ns	0.6709
freezing vs. no-freezing	39.32	39.05	0.2718	9.17	6	7	0.02964	136	ns	0.9764
freezing vs. NO tag	39.32	41.13	-1.806	8.512	6	10	0.2121	136	ns	0.8323
no-freezing vs. NO tag	39.05	41.13	-2.077	8.123	7	10	0.2557	136	ns	0.7985
ON1
pre-shock vs. shock	35.7	16.84	18.86	9.516	12	4	1.982	136	*	0.0495
pre-shock vs. freezing	35.7	10.94	24.76	8.241	12	6	3.004	136	**	0.0032
pre-shock vs. no-freezing	35.7	37.1	-1.404	7.839	12	7	0.1791	136	ns	0.8581
pre-shock vs. NO tag	35.7	37.69	-1.991	7.058	12	10	0.2822	136	ns	0.7782
shock vs. freezing	16.84	10.94	5.9	10.64	4	6	0.5546	136	ns	0.5801
shock vs. no-freezing	16.84	37.1	-20.26	10.33	4	7	1.961	136	ns	0.0519
shock vs. NO tag	16.84	37.69	-20.85	9.751	4	10	2.138	136	*	0.0343
freezing vs. no-freezing	10.94	37.1	-26.16	9.17	6	7	2.853	136	**	0.005
freezing vs. NO tag	10.94	37.69	-26.75	8.512	6	10	3.143	136	**	0.0021
no-freezing vs. NO tag	37.1	37.69	-0.5877	8.123	7	10	0.07235	136	ns	0.9424
OFF2
pre-shock vs. shock	36.05	13.83	22.23	9.516	12	4	2.336	136	*	0.021
pre-shock vs. freezing	36.05	10.72	25.34	8.241	12	6	3.074	136	**	0.0026
pre-shock vs. no-freezing	36.05	33.77	2.282	7.839	12	7	0.2912	136	ns	0.7714
pre-shock vs. NO tag	36.05	29.28	6.773	7.058	12	10	0.9596	136	ns	0.339
shock vs. freezing	13.83	10.72	3.109	10.64	4	6	0.2922	136	ns	0.7706
shock vs. no-freezing	13.83	33.77	-19.95	10.33	4	7	1.931	136	ns	0.0556
shock vs. NO tag	13.83	29.28	-15.46	9.751	4	10	1.585	136	ns	0.1153
freezing vs. no-freezing	10.72	33.77	-23.05	9.17	6	7	2.514	136	*	0.0131
freezing vs. NO tag	10.72	29.28	-18.56	8.512	6	10	2.181	136	*	0.0309
no-freezing vs. NO tag	33.77	29.28	4.49	8.123	7	10	0.5528	136	ns	0.5813
ON2
pre-shock vs. shock	36.34	11.66	24.68	9.516	12	4	2.594	136	*	0.0105
pre-shock vs. freezing	36.34	10.78	25.56	8.241	12	6	3.101	136	**	0.0023
pre-shock vs. no-freezing	36.34	35.87	0.4747	7.839	12	7	0.06056	136	ns	0.9518
pre-shock vs. NO tag	36.34	27.4	8.937	7.058	12	10	1.266	136	ns	0.2076
shock vs. freezing	11.66	10.78	0.8773	10.64	4	6	0.08246	136	ns	0.9344
shock vs. no-freezing	11.66	35.87	-24.21	10.33	4	7	2.343	136	*	0.0206
shock vs. NO tag	11.66	27.4	-15.74	9.751	4	10	1.615	136	ns	0.1087
freezing vs. no-freezing	10.78	35.87	-25.08	9.17	6	7	2.735	136	**	0.0071
freezing vs. NO tag	10.78	27.4	-16.62	8.512	6	10	1.953	136	ns	0.0529
no-freezing vs. NO tag	35.87	27.4	8.463	8.123	7	10	1.042	136	ns	0.2993
ON1 vs. ON2	13.47	10.08	3.389	4.609	5	5	0.7352	4	ns	0.503
OFF2 vs. ON2	11.53	10.08	1.45	1.561	5	5	0.929	4	ns	0.4055
freezing inhib	RM One-way ANOVA	% Freezing		F	4.215
				P value	0.044
				P value summary	*
Test details	Mean 1	Mean 2	Mean Diff.	SE of diff.	n1	n2	t	DF	Summary	P value
OFF1 vs. ON1	30.67	10.18	20.49	7.092	8	8	2.889	7	*	0.0233
OFF1 vs. OFF2	30.67	10.9	19.77	9.097	8	8	2.173	7	ns	0.0663
OFF1 vs. ON2	30.67	8.931	21.74	9.761	8	8	2.227	7	ns	0.0612
ON1 vs. OFF2	10.18	10.9	-0.7222	3.167	8	8	0.228	7	ns	0.8261
ON1 vs. ON2	10.18	8.931	1.25	5.258	8	8	0.2378	7	ns	0.8189
OFF2 vs. ON2	10.9	8.931	1.972	6.311	8	8	0.3125	7	ns	0.7638
no-freezing inhib	RM One-way ANOVA	% Freezing	n=7	F	0.1428
				P value	0.8862
				P value summary	ns
no inhib	RM One-way ANOVA	% Freezing	n=10	F	1.134
				P value	0.3509
				P value summary	ns
