# Supplementary material for: Deconstruction of a memory engram reveals distinct ensembles recruited at learning
Source: Nat Neurosci. 2026 Mar 11;29(5):1157–65. doi: 10.1038/s41593-026-02230-2 (PMC13309282; doi:10.1038/s41593-026-02230-2)
Supplement: Supplementary file 9 — Statistical source data for Fig. 4 (includes the number of animals (n) used in each experiment as well as all statistical details, including tests performed, test statistics, degrees of freedom, exact P values and summary outputs). [file 41593_2026_2230_MOESM9_ESM.xlsx]

## Sheet: Figure 4
4D	Comparison to random pool	Overlaps between FLiCRE-groups	n=9
Percentile		Pre-shock	Shock	Freezing	No-Freezing
	Pre-shock	1	0	0	0.0007
	Shock	0	1	0.1689	0.037
	Freezing	0	0.1689	1	0.0695
	No-Freezing	0.0007	0.037	0.0695	1
		No-Frz RECALL	Frz RECALL
	No-Frz RECALL	1	0.9752
	Frz RECALL	0.9752	1
4F	RM One-way ANOVA	detected in recall vs. chance	n=9	F	0.7173
				P value	0.5087
				P value summary	ns
4G	RM One-way ANOVA	average activity in recall	n=9	F	1.658
				P value	0.1587
				P value summary	ns
4H	RM One-way ANOVA	is recall freezing cell	n=9	F	0.8561
				P value	0.4985
				P value summary	ns
4I	RM One-way ANOVA	activity in/out of freezing	n=9	F	1.474
				P value	0.209
				P value summary	ns
4J	One-way ANOVA	pre-shock correlations	n=9
p	0.0226292
Multiple comparisons	1: CFC	2: CFC rdm	3: recall	4: recall chance	5:OF	6: OF chance
Group 1	Group 2	Lower limit	A-B	higher limit	adjusted p
1	2	0.0161789	0.0247988	0.0334186	1.59868e-15
1	3	0.000669385	0.0170619	0.0334544	0.0357152
1	4	0.0175782	0.0262333	0.0348885	2.38296e-17
1	5	-0.0136961	0.00687566	0.0274474	0.932636
1	6	0.00852394	0.0171385	0.0257531	2.12107e-07
2	3	-0.0217065	-0.00773687	0.00623282	0.612992
2	4	0.000273352	0.00143459	0.00259582	0.00575493
2	5	-0.0366216	-0.0179231	0.00077542	0.0691592
2	6	-0.00846583	-0.00766022	-0.0068546	0
3	4	-0.00482002	0.00917145	0.0231629	0.422053
3	5	-0.0335111	-0.0101862	0.0131386	0.814849
3	6	-0.0138898	7.66482e-05	0.0140431	1
4	5	-0.0380725	-0.0193577	-0.000642886	0.0377168
4	6	-0.0102165	-0.0090948	-0.00797313	0
5	6	-0.00843322	0.0102629	0.028959	0.62224
4J	One-way ANOVA	shock correlations
p	0.00382965
Multiple comparisons	1: CFC	2: CFC rdm	3: recall	4: recall chance	5:OF	6: OF chance
Group 1	Group 2	Lower limit	A-B	higher limit	adjusted p
1	2	0.0149722	0.0206208	0.0262695	0
1	3	0.0046685	0.0164602	0.028252	0.000981754
1	4	0.0165632	0.0222454	0.0279276	0
1	5	0.000814458	0.0153033	0.0297921	0.0313295
1	6	0.0075805	0.013239	0.0188976	3.5584e-10
2	3	-0.0145266	-0.00416059	0.00620546	0.863047
2	4	0.000789175	0.00162459	0.00246001	4.44424e-07
2	5	-0.0186718	-0.00531756	0.00803667	0.866999
2	6	-0.00803693	-0.00738178	-0.00672663	0
3	4	-0.0045992	0.00578518	0.0161696	0.606801
3	5	-0.0180529	-0.00115697	0.015739	0.999961
3	6	-0.0135926	-0.00322119	0.00715025	0.950201
4	5	-0.0203106	-0.00694215	0.00642632	0.677264
4	6	-0.00990618	-0.00900637	-0.00810656	0
5	6	-0.0154226	-0.00206422	0.0112942	0.997917
4J	One-way ANOVA	freezing correlations
p	0.00888973
Multiple comparisons	1: CFC	2: CFC rdm	3: recall	4: recall chance	5:OF	6: OF chance
Group 1	Group 2	Lower limit	A-B	higher limit	adjusted p
1	2	0.0221311	0.0272913	0.0324515	0
1	3	0.00415592	0.0145259	0.0248958	0.00092736
1	4	0.0243717	0.0295585	0.0347453	0
1	5	0.0145425	0.0271993	0.0398561	1.32578e-08
1	6	0.01467	0.0198433	0.0250165	0
2	3	-0.021775	-0.0127654	-0.00375581	0.000766413
2	4	0.00153256	0.00226721	0.00300186	4.88075e-18
2	5	-0.0116605	-9.19776e-05	0.0114765	1
2	6	-0.00808008	-0.007448	-0.00681592	0
3	4	0.00600779	0.0150326	0.0240575	3.04555e-05
3	5	-0.00198052	0.0126734	0.0273274	0.134729
3	6	-0.00369965	0.00531741	0.0143345	0.544756
4	5	-0.0139396	-0.00235919	0.0092212	0.992326
4	6	-0.0105364	-0.00971521	-0.00889406	0
5	6	-0.0189304	-0.00735602	0.00421831	0.458449
4J	One-way ANOVA	no-freezing correlations
p	0.00979631
Multiple comparisons	1: CFC	2: CFC rdm	3: recall	4: recall chance	5:OF	6: OF chance
Group 1	Group 2	Lower limit	A-B	higher limit	adjusted p
1	2	0.0160902	0.02373	0.0313698	2.70307e-18
1	3	0.00433223	0.0203661	0.0364	0.00399998
1	4	0.0184586	0.0261447	0.0338308	1.80653e-22
1	5	0.0112504	0.0311827	0.0511151	0.0001205
1	6	0.0087318	0.0163706	0.0240094	1.47505e-08
2	3	-0.0174812	-0.00336387	0.0107535	0.98429
2	4	0.00127874	0.00241471	0.00355068	2.01624e-08
2	5	-0.0109731	0.00745274	0.0258786	0.85912
2	6	-0.00811097	-0.00735942	-0.00660787	0
3	4	-0.00836389	0.00577858	0.019921	0.853808
3	5	-0.0123832	0.0108166	0.0340164	0.769153
3	6	-0.0181123	-0.00399555	0.0101212	0.966428
4	5	-0.013407	0.00503803	0.0234831	0.971226
4	6	-0.0109031	-0.00977413	-0.00864519	0
5	6	-0.0332375	-0.0148122	0.00361323	0.197641
