# Supplementary material for: Deconstruction of a memory engram reveals distinct ensembles recruited at learning
Source: Nat Neurosci. 2026 Mar 11;29(5):1157–65. doi: 10.1038/s41593-026-02230-2 (PMC13309282; doi:10.1038/s41593-026-02230-2)
Supplement: Supplementary file 10 — Statistical source data for Extended Data Fig. 1 (includes the number of animals (n) used in each experiment as well as all statistical details, including tests performed, test statistics, degrees of freedom, exact P values and summary outputs). [file 41593_2026_2230_MOESM10_ESM.xlsx]

## Sheet: Extended Data Fig1
S1C, 20s	Simple linear regression	%freezing scoring
Best-fit values		Perfect line
Slope	0.9406	1
Y-intercept	-0.6981	0
X-intercept	0.7421	0
1/slope	1.063	1
Std. Error
Slope	0.0192
Y-intercept	0.5506
95% Confidence Intervals
Slope	0.9027 to 0.9785
Y-intercept	-1.785 to 0.3891
X-intercept	-0.4246 to 1.852
Goodness of Fit
R squared	0.9361	1
Sy.x	5.469	0
Is slope significantly non-zero?
F	2401
DFn, DFd	1, 164
P value	<0.0001
Deviation from zero?	Significant
Equation	Y = 0.9406*X - 0.6981	Y = 1.000*X + 0.000
Data
Number of X values	166	166
Maximum number of Y replicates	1	1
Total number of values	166	166
Number of missing values	0	0
S1D, 2min	Simple linear regression	%freezing scoring
Best-fit values		Perfect line
Slope	0.9884	1
Y-intercept	-1.717	0
X-intercept	1.737	0
1/slope	1.012	1
Std. Error
Slope	0.03992
Y-intercept	0.9171
95% Confidence Intervals
Slope	0.9067 to 1.070
Y-intercept	-3.592 to 0.1591
X-intercept	-0.1714 to 3.436
Goodness of Fit
R squared	0.9548	1
Sy.x	3.457	0
Is slope significantly non-zero?
F	613
DFn, DFd	2024-01-29
P value	<0.0001
Deviation from zero?	Significant
Equation	Y = 0.9884*X - 1.717	Y = 1.000*X + 0.000
Data
Number of X values	31	31
Maximum number of Y replicates	1	1
Total number of values	31	31
Number of missing values	0	0
S1G	One-way ANOVA	% Freezing during blue light stim	F	155.4
			P value	<0.0001
			P value summary	****
Test details	Mean 1	Mean 2	Mean Diff.	SE of diff.	n1	n2	q	DF	Summary	Adjusted P Value
freezing vs. no-freezing	76.25	6.841	69.41	4.022	14	10	24.4	73	****	<0.0001
freezing vs. FrzRECALL	76.25	77.74	-1.492	4.306	14	8	0.49	73	ns	>0.9999
freezing vs. No-FrzRECALL	76.25	4.121	72.13	3.672	14	14	27.78	73	****	<0.0001
freezing vs. FreezingInhib	76.25	75.86	0.3932	4.151	14	9	0.134	73	ns	>0.9999
freezing vs. No-FreezingInhib	76.25	7.249	69	4.497	14	7	21.7	73	****	<0.0001
freezing vs. Sw	76.25	81.3	-5.048	4.497	14	7	1.587	73	ns	0.9689
freezing vs. shock	76.25	2.527	73.72	4.497	14	7	23.18	73	****	<0.0001
freezing vs. shock inhib	76.25	15.25	61	4.74	14	6	18.2	73	****	<0.0001
no-freezing vs. FrzRECALL	6.841	77.74	-70.9	4.608	10	8	21.76	73	****	<0.0001
no-freezing vs. No-FrzRECALL	6.841	4.121	2.72	4.022	10	14	0.9563	73	ns	0.9989
no-freezing vs. FreezingInhib	6.841	75.86	-69.02	4.464	10	9	21.87	73	****	<0.0001
no-freezing vs. No-FreezingInhib	6.841	7.249	-0.408	4.788	10	7	0.1205	73	ns	>0.9999
no-freezing vs. Sw	6.841	81.3	-74.46	4.788	10	7	21.99	73	****	<0.0001
no-freezing vs. shock	6.841	2.527	4.314	4.788	10	7	1.274	73	ns	0.9923
no-freezing vs. shock inhib	6.841	15.25	-8.413	5.017	10	6	2.372	73	ns	0.7582
FrzRECALL vs. No-FrzRECALL	77.74	4.121	73.62	4.306	8	14	24.18	73	****	<0.0001
FrzRECALL vs. FreezingInhib	77.74	75.86	1.885	4.721	8	9	0.5647	73	ns	>0.9999
FrzRECALL vs. No-FreezingInhib	77.74	7.249	70.49	5.028	8	7	19.83	73	****	<0.0001
FrzRECALL vs. Sw	77.74	81.3	-3.556	5.028	8	7	1	73	ns	0.9985
FrzRECALL vs. shock	77.74	2.527	75.21	5.028	8	7	21.16	73	****	<0.0001
FrzRECALL vs. shock inhib	77.74	15.25	62.49	5.247	8	6	16.84	73	****	<0.0001
No-FrzRECALL vs. FreezingInhib	4.121	75.86	-71.74	4.151	14	9	24.44	73	****	<0.0001
No-FrzRECALL vs. No-FreezingInhib	4.121	7.249	-3.128	4.497	14	7	0.9837	73	ns	0.9987
No-FrzRECALL vs. Sw	4.121	81.3	-77.18	4.497	14	7	24.27	73	****	<0.0001
No-FrzRECALL vs. shock	4.121	2.527	1.594	4.497	14	7	0.5013	73	ns	>0.9999
No-FrzRECALL vs. shock inhib	4.121	15.25	-11.13	4.74	14	6	3.321	73	ns	0.3279
FreezingInhib vs. No-FreezingInhib	75.86	7.249	68.61	4.896	9	7	19.82	73	****	<0.0001
FreezingInhib vs. Sw	75.86	81.3	-5.441	4.896	9	7	1.572	73	ns	0.9707
FreezingInhib vs. shock	75.86	2.527	73.33	4.896	9	7	21.18	73	****	<0.0001
FreezingInhib vs. shock inhib	75.86	15.25	60.6	5.12	9	6	16.74	73	****	<0.0001
No-FreezingInhib vs. Sw	7.249	81.3	-74.05	5.193	7	7	20.17	73	****	<0.0001
No-FreezingInhib vs. shock	7.249	2.527	4.722	5.193	7	7	1.286	73	ns	0.9918
No-FreezingInhib vs. shock inhib	7.249	15.25	-8.005	5.405	7	6	2.095	73	ns	0.8606
Sw vs. shock	81.3	2.527	78.77	5.193	7	7	21.45	73	****	<0.0001
Sw vs. shock inhib	81.3	15.25	66.04	5.405	7	6	17.28	73	****	<0.0001
shock vs. shock inhib	2.527	15.25	-12.73	5.405	7	6	3.33	73	ns	0.3244
