# Supplementary material for: Deconstruction of a memory engram reveals distinct ensembles recruited at learning
Source: Nat Neurosci. 2026 Mar 11;29(5):1157–65. doi: 10.1038/s41593-026-02230-2 (PMC13309282; doi:10.1038/s41593-026-02230-2)
Supplement: Supplementary file 11 — Statistical source data for Extended Data Fig. 2 (includes the number of animals (n) used in each experiment as well as all statistical details, including tests performed, test statistics, degrees of freedom, exact P values and summary outputs). [file 41593_2026_2230_MOESM11_ESM.xlsx]

## Sheet: Extended Data Fig2
S2G	One-way ANOVA	% tagged in vitro	F	13.75
			P value	0.0001
			P value summary	***
Test details	Mean 1	Mean 2	Mean Diff.	SE of diff.	n1	n2	t	DF	Summary	Adjusted P Value
No stim vs. Alternated	0.04554	0.03069	0.01485	0.01781	9	9	0.8337	24	ns	0.7974
No stim vs. Simultaneous	0.04554	0.118	-0.07241	0.01781	9	9	4.066	24	**	0.0013
Alternated vs. Simultaneous	0.03069	0.118	-0.08726	0.01781	9	9	4.9	24	***	0.0002
