# Supplementary material for: Deconstruction of a memory engram reveals distinct ensembles recruited at learning
Source: Nat Neurosci. 2026 Mar 11;29(5):1157–65. doi: 10.1038/s41593-026-02230-2 (PMC13309282; doi:10.1038/s41593-026-02230-2)
Supplement: Supplementary file 12 — Statistical source data for Extended Data Fig. 3 (includes the number of animals (n) used in each experiment as well as all statistical details, including tests performed, test statistics, degrees of freedom, exact P values and summary outputs). [file 41593_2026_2230_MOESM12_ESM.xlsx]

## Sheet: Extended Data Fig3 
S3C	RM 2-Way ANOVA	% Freezing	Row Factor x Column Factor	16.03	<0.0001	****	Yes
			Row Factor	5.1	0.0065	**	Yes
			Column Factor	19.12	0.0015	**	Yes
			Subject	27.99	0.0006	***	Yes
ANOVA table	SS	DF	MS	F (DFn, DFd)	P value
Row Factor x Column Factor	2579	9	286.6	F (9, 87) = 4.572	P<0.0001
Row Factor	820.4	3	273.5	F (3, 87) = 4.363	P=0.0065
Column Factor	3076	3	1025	F (3, 29) = 6.604	P=0.0015
Subject	4503	29	155.3	F (29, 87) = 2.477	P=0.0006
Residual	5453	87	62.68
	Tukey's multiple comparisons test
Test details	Predicted (LS) mean 1	Predicted (LS) mean 2	Predicted (LS) mean diff.	SE of diff.	N1	N2	q	DF	Summary	P value
pre-shock
OFF1 vs. ON1	7.498	4.018	3.48	3.232	12	12	1.077	87	ns	0.2846
OFF1 vs. OFF2	7.498	6.49	1.008	3.232	12	12	0.3117	87	ns	0.756
OFF1 vs. ON2	7.498	7.127	0.3707	3.232	12	12	0.1147	87	ns	0.9089
ON1 vs. OFF2	4.018	6.49	-2.472	3.232	12	12	0.7649	87	ns	0.4464
ON1 vs. ON2	4.018	7.127	-3.109	3.232	12	12	0.9619	87	ns	0.3388
OFF2 vs. ON2	6.49	7.127	-0.6368	3.232	12	12	0.197	87	ns	0.8443
shock
OFF1 vs. ON1	7.128	18.86	-11.73	4.917	5	5	2.386	84	*	0.0193
OFF1 vs. OFF2	7.128	12.5	-5.369	4.917	5	5	1.092	84	ns	0.278
OFF1 vs. ON2	7.128	25.32	-18.19	4.917	5	5	3.7	84	***	0.0004
ON1 vs. OFF2	18.86	12.5	6.365	4.917	5	5	1.294	84	ns	0.1991
ON1 vs. ON2	18.86	25.32	-6.459	4.917	5	5	1.314	84	ns	0.1925
OFF2 vs. ON2	12.5	25.32	-12.82	4.917	5	5	2.608	84	*	0.0108
freezing
OFF1 vs. ON1	8.198	19.22	-11.02	5.557	7	7	1.983	75	*	0.0108
OFF1 vs. OFF2	8.198	24.94	-16.74	5.557	7	7	3.013	75	***	0.0002
OFF1 vs. ON2	8.198	11.61	-3.409	5.557	7	7	0.6134	75	ns	0.4227
ON1 vs. OFF2	19.22	24.94	-5.722	5.557	7	7	1.03	75	ns	0.1798
ON1 vs. ON2	19.22	11.61	7.611	5.557	7	7	1.37	75	ns	0.0756
OFF2 vs. ON2	24.94	11.61	13.33	5.557	7	7	2.399	75	**	0.0022
no-freezing
OFF1 vs. ON1	8.76	8.9	-0.1399	5.198	8	8	0.02691	75	ns	0.9719
OFF1 vs. OFF2	8.76	8.272	0.4884	5.198	8	8	0.09396	75	ns	0.9021
OFF1 vs. ON2	8.76	9.435	-0.6745	5.198	8	8	0.1297	75	ns	0.8651
ON1 vs. OFF2	8.9	8.272	0.6283	5.198	8	8	0.1209	75	ns	0.8743
ON1 vs. ON2	8.9	9.435	-0.5346	5.198	8	8	0.1028	75	ns	0.8929
OFF2 vs. ON2	8.272	9.435	-1.163	5.198	8	8	0.2237	75	ns	0.7696
S3D	RM 2-Way ANOVA	% Freezing	Row Factor x Column Factor	5.683	0.014	*	Yes
			Row Factor	14.06	<0.0001	****	Yes
			Column Factor	11.38	0.082	ns	No
			Subject	49.11	<0.0001	****	Yes
No-FrzRECALL - FrzRECALL
OFF1	5.116	7.528	-2.412	4.375	11	6	0.5513	5.894	ns	0.6017
ON1	14.69	17.68	-2.989	7.271	11	6	0.4111	9.312	ns	0.6903
OFF2	7.576	23.93	-16.36	8.018	11	6	2.04	5.462	ns	0.0921
ON2	12.75	27.38	-14.63	6.961	11	6	2.101	7.832	ns	0.0696
S3E	RM 2-Way ANOVA	% Freezing	Source of Variation	% of total variation	P value	P value summary	Significant?
			Row Factor x Column Factor	3.114	0.7297	ns	No
			Row Factor	3.393	0.6315	ns	No
			Column Factor	0.589	0.764	ns	No
			Subject	42.29	0.0465	*	Yes
Sw vs Sw NO Tag
OFF1	6.767	4.196	2.571	3.509	5	4	0.7327	4.845	ns	0.9363
ON1	3.274	5.307	-2.032	3.282	5	4	0.6192	3.97	ns	0.9657
OFF2	6.543	5.761	0.7822	3.368	5	4	0.2322	6.739	ns	0.999
ON2	7.551	5.867	1.684	3.309	5	4	0.5088	4.761	ns	0.982
S3F	linear regression	CFC freezing % vs delta freezing, linear regression			Are the slopes equal?	F-test of slopes
					F	0.9589
	CFCtag	NOtag	CTXBtag		DFn	2
Best-fit values					DFd	20
Slope	-0.3548	0.1425	-0.1095		P	0.4002
Y-intercept	20.52	-6.058	4.687			ns
X-intercept	57.83	42.51	42.8
1/slope	-2.819	7.018	-9.131
Std. Error
Slope	0.3361	0.1822	0.2998
Y-intercept	10.2	6.19	9.093
95% Confidence Intervals
Slope	-1.150 to 0.4400	-0.3032 to 0.5882	-0.8184 to 0.5994
Y-intercept	-3.594 to 44.63	-21.20 to 9.089	-16.81 to 26.19
X-intercept	32.10 to +infinity	-infinity to +infinity	-infinity to +infinity
Goodness of Fit
R squared	0.1373	0.09255	0.01871
Sy.x	10.94	6.941	8.133
Is slope significantly non-zero?
F	1.114	0.6119	0.1335
DFn, DFd	2024-01-07	2024-01-06	2024-01-07
P value	0.3263	0.4638	0.7257
Deviation from zero?	Not Significant	Not Significant	Not Significant
Equation	Y = -0.3548*X + 20.52	Y = 0.1425*X - 6.058	Y = -0.1095*X + 4.687
Data
Number of X values	32	40	49
Maximum number of Y replicates	1	1	1
Total number of values	9	7	10
Number of missing values	23	32	40
S3G	linear regression	CFC freezing % vs delta freezing, linear regression			Are the slopes equal?	F-test of slopes
					F	0.5974
	FrzRECALLtag	No-FrzRECALLtag			DFn	1
Best-fit values					DFd	16
Slope	0.3885	0.2024			P	0.4509
Y-intercept	-5.941	-1.599				ns
X-intercept	15.29	7.9
1/slope	2.574	4.942
Std. Error
Slope	0.1695	0.1508
Y-intercept	9.364	8.46
95% Confidence Intervals
Slope	-0.02615 to 0.8032	-0.1338 to 0.5385
Y-intercept	-28.85 to 16.97	-20.45 to 17.25
X-intercept	-infinity to 39.52	-infinity to 45.36
Goodness of Fit
R squared	0.467	0.1525
Sy.x	9.136	11.3
Is slope significantly non-zero?
F	5.256	1.799
DFn, DFd	2024-01-06	2024-01-10
P value	0.0617	0.2094
Deviation from zero?	Not Significant	Not Significant
Equation	Y = 0.3885*X - 5.941	Y = 0.2024*X - 1.599
Data
Number of X values	71	83
Maximum number of Y replicates	1	1
Total number of values	8	12
Number of missing values	63	71
S3H	linear regression	CFC freezing % vs delta freezing, linear regression
	Sweeping control	Sweeping tag
Best-fit values
Slope	0.4898	-0.07915
Y-intercept	-8.608	-0.1446
X-intercept	17.57	-1.827
1/slope	2.042	-12.63
Std. Error
Slope	0.9301	1.058
Y-intercept	18.61	13.95
95% Confidence Intervals
Slope	-3.512 to 4.492	-2.798 to 2.640
Y-intercept	-88.67 to 71.45	-35.99 to 35.70
X-intercept	-infinity to +infinity	-infinity to +infinity
Goodness of Fit
R squared	0.1218	0.001119
Sy.x	4.76	6.956
Is slope significantly non-zero?
F	0.2773	0.005599
DFn, DFd	2024-01-02	2024-01-05
P value	0.651	0.9433
Deviation from zero?	Not Significant	Not Significant
Equation	Y = 0.4898*X - 8.608	Y = -0.07915*X - 0.1446
Data
Number of X values	4	11
Maximum number of Y replicates	1	1
Total number of values	4	7
Number of missing values	0	4
S3I	linear regression	CFC freezing % vs recall delta freezing, linear regression
	RECALL ctxA (first 2 minutes)
Best-fit values
Slope	1.018
Y-intercept	1.349
X-intercept	-1.325
1/slope	0.9825
Std. Error
Slope	0.2336
Y-intercept	8.05
95% Confidence Intervals
Slope	0.5385 to 1.497
Y-intercept	-15.17 to 17.87
X-intercept	-32.35 to 10.39
Goodness of Fit
R squared	0.4129
Sy.x	14.22
Is slope significantly non-zero?
F	18.99
DFn, DFd	2025-01-27
P value	0.0002
Deviation from zero?	Significant
Equation	Y = 1.018*X + 1.349
Data
Number of X values	29
Maximum number of Y replicates	1
Total number of values	35
Number of missing values	0
