# Supplementary material for: Deconstruction of a memory engram reveals distinct ensembles recruited at learning
Source: Nat Neurosci. 2026 Mar 11;29(5):1157–65. doi: 10.1038/s41593-026-02230-2 (PMC13309282; doi:10.1038/s41593-026-02230-2)
Supplement: Supplementary file 13 — Statistical source data for Extended Data Fig. 4 (includes the number of animals (n) used in each experiment as well as all statistical details, including tests performed, test statistics, degrees of freedom, exact P values and summary outputs). [file 41593_2026_2230_MOESM13_ESM.xlsx]

## Sheet: Extended Data Fig4
S4C, Long tagging pre-shock	One-way ANOVA	% Freezing
Repeated measures ANOVA summary
Assume sphericity?	No
F	0.4078
P value	0.7153
P value summary	ns
Statistically significant (P < 0.05)?	No
Geisser-Greenhouse's epsilon	0.832
R squared	0.06364
Was the matching effective?
F	1.006
P value	0.4517
P value summary	ns
Is there significant matching (P < 0.05)?	No
R squared	0.239
ANOVA table	SS	DF	MS	F (DFn, DFd)	P value
Treatment (between columns)	7.496	3	2.499	F (2.496, 14.98) = 0.4078	P=0.7153
Individual (between rows)	36.98	6	6.164	F (6, 18) = 1.006	P=0.4517
Residual (random)	110.3	18	6.127
Total	154.8	27
Data summary
Number of treatments (columns)	4
Number of subjects (rows)	7
Number of missing values	0
S4F Long exposure pre-shock	One-way ANOVA	% Freezing
Repeated measures ANOVA summary
Assume sphericity?	No
F	1.931
P value	0.2185
P value summary	ns
Statistically significant (P < 0.05)?	No
Geisser-Greenhouse's epsilon	0.5411
R squared	0.3256
Was the matching effective?
F	1.712
P value	0.2118
P value summary	ns
Is there significant matching (P < 0.05)?	No
R squared	0.2779
ANOVA table	SS	DF	MS	F (DFn, DFd)	P value
Treatment (between columns)	294.8	3	98.28	F (1.623, 6.493) = 1.931	P=0.2185
Individual (between rows)	348.5	4	87.13	F (4, 12) = 1.712	P=0.2118
Residual (random)	610.7	12	50.89
Total	1254	19
Data summary
Number of treatments (columns)	4
Number of subjects (rows)	5
Number of missing values	0
S4J, No-opsin pre-shock		% Freezing
Repeated measures ANOVA summary
Assume sphericity?	No
F	2.687
P value	0.1127
P value summary	ns
Statistically significant (P < 0.05)?	No
Geisser-Greenhouse's epsilon	0.5805
R squared	0.2774
Was the matching effective?
F	1.893
P value	0.1218
P value summary	ns
Is there significant matching (P < 0.05)?	No
R squared	0.3132
ANOVA table	SS	DF	MS	F (DFn, DFd)	P value
Treatment (between columns)	287.3	3	95.75	F (1.741, 12.19) = 2.687	P=0.1127
Individual (between rows)	472.2	7	67.46	F (7, 21) = 1.893	P=0.1218
Residual (random)	748.3	21	35.63
Total	1508	31
Data summary
Number of treatments (columns)	4
Number of subjects (rows)	8
Number of missing values	0
S4J	2-way ANOVA	% Freezing
Source of Variation	% of total variation	P value	P value summary	Significant?
Row Factor x Column Factor	4.616	0.2721	ns	No
Row Factor	7.023	0.1201	ns	No
Column Factor	0.0632	0.8404	ns	No
Subject	27.25	0.216	ns	No
ANOVA table	SS	DF	MS	F (DFn, DFd)	P value
Row Factor x Column Factor	164.7	3	54.91	F (3, 54) = 1.337	P=0.2721
Row Factor	250.6	3	83.54	F (3, 54) = 2.033	P=0.1201
Column Factor	2.256	1	2.256	F (1, 18) = 0.04175	P=0.8404
Subject	972.4	18	54.02	F (18, 54) = 1.315	P=0.2160
Residual	2219	54	41.08
S4K	One-way ANOVA	GFP+/mm2
ANOVA summary
F	1.405
P value	0.2725
P value summary	ns
Significant diff. among means (P < 0.05)?	No
R squared	0.1418
Brown-Forsythe test
F (DFn, DFd)	1.513 (2, 17)
P value	0.2484
P value summary	ns
Are SDs significantly different (P < 0.05)?	No
Bartlett's test
Bartlett's statistic (corrected)	5.452
P value	0.0655
P value summary	ns
Are SDs significantly different (P < 0.05)?	No
ANOVA table	SS	DF	MS	F (DFn, DFd)	P value
Treatment (between columns)	158263	2	79132	F (2, 17) = 1.405	P=0.2725
Residual (within columns)	957492	17	56323
Total	1115755	19
Data summary
Number of treatments (columns)	3
Number of values (total)	20
S4L	One-way ANOVA	GFP+mCherry+/GFP+ %		F	11.97
				P value	0.0006
				P value summary	***
Test details	Mean 1	Mean 2	Mean Diff.	SE of diff.	n1	n2	q	DF	Summary	Adjusted P Value
Long exposure pre-shock tag vs. Long-tagging pre-shock	13.38	20.53	-7.157	1.707	5	7	5.93	17	**	0.0017
long-exposure pre-shock vs. No-opsin pre-shock	13.38	14.2	-0.8203	1.662	5	8	0.6981	17	ns	0.8753
long tagging vs. no-opsin pre-shock	20.53	14.2	6.337	1.509	7	8	5.94	17	**	0.0017
S4M	One-way ANOVA	GFP+mCherry+/GFP+ %		F	4.771
				P value	0.0072
				P value summary	**
Test details	Mean 1	Mean 2	Mean Diff.	SE of diff.	n1	n2	q	DF		Adjusted P Value
Long Tagging pre-shock vs. Shock	20.53	15.62	4.91	2.213	7	8	3.138	33	ns	0.1392
Long Tagging pre-shock vs. Freezing	20.53	16.94	3.596	1.979	7	14	2.569	33	ns	0.2838
Long Tagging pre-shock vs. No-Freezing	20.53	12.32	8.217	2.213	7	8	5.251	33	**	0.004
Shock vs. Freezing	15.62	16.94	-1.314	1.895	8	14	0.9804	33	ns	0.8989
Shock vs. No-Freezing	15.62	12.32	3.307	2.138	8	8	2.187	33	ns	0.4222
Freezing vs. No-Freezing	16.94	12.32	4.621	1.895	14	8	3.448	33	ns	0.0894
S4O	Unpaired t-test	% Freezing in recall ctxA
	Artificial Imm. Shock
P value	0.0056
P value summary	**
Significantly different (P < 0.05)?	Yes
One- or two-tailed P value?	Two-tailed
t, df	t=3.435, df=11
How big is the difference?
Mean of column A	51.76
Mean of column B	21.92
Difference between means (B - A) ± SEM	-29.84 ± 8.689
95% confidence interval	-48.97 to -10.72
R squared (eta squared)	0.5175
F test to compare variances
F, DFn, Dfd	1.090, 6, 5
P value	0.9446
P value summary	ns
Significantly different (P < 0.05)?	No
Data analyzed
Sample size, column A	7
Sample size, column B	6
