# Supplementary material for: Deconstruction of a memory engram reveals distinct ensembles recruited at learning
Source: Nat Neurosci. 2026 Mar 11;29(5):1157–65. doi: 10.1038/s41593-026-02230-2 (PMC13309282; doi:10.1038/s41593-026-02230-2)
Supplement: Supplementary file 14 — Statistical source data for Extended Data Fig. 5 (includes the number of animals (n) used in each experiment as well as all statistical details, including tests performed, test statistics, degrees of freedom, exact P values and summary outputs). [file 41593_2026_2230_MOESM14_ESM.xlsx]

## Sheet: Extended Data Fig5
S5B, grouped shocks ctrl	One-way ANOVA	% Freezing	F	0.4028
		n=4	P value	0.6228
			P value summary	ns
S5D, grouped shocks	One-way ANOVA	% Freezing	F	14.25
			P value	0.0012
			P value summary	**
Test details	Mean 1	Mean 2	Mean Diff.	SE of diff.	n1	n2	t	DF	Summary	Individual P Value
OFF1 vs. ON1	14.16	45.91	-31.75	7.33	5	5	4.332	4	*	0.0123
OFF1 vs. OFF2	14.16	15.61	-1.45	6.007	5	5	0.2414	4	ns	0.8211
OFF1 vs. ON2	14.16	50.44	-36.28	8.733	5	5	4.154	4	*	0.0142
ON1 vs. OFF2	45.91	15.61	30.3	7.122	5	5	4.254	4	*	0.0131
ON1 vs. ON2	45.91	50.44	-4.528	8.404	5	5	0.5388	4	ns	0.6186
OFF2 vs. ON2	15.61	50.44	-34.83	5.186	5	5	6.716	4	**	0.0026
S5G	One-way ANOVA	GFP+/mm2
ANOVA summary
F	2.025
P value	0.1129
P value summary	ns
Significant diff. among means (P < 0.05)?	No
R squared	0.1924
Brown-Forsythe test
F (DFn, DFd)	1.873 (4, 34)
P value	0.1379
P value summary	ns
Are SDs significantly different (P < 0.05)?	No
Bartlett's test
Bartlett's statistic (corrected)	12.24
P value	0.0156
P value summary	*
Are SDs significantly different (P < 0.05)?	Yes
ANOVA table	SS	DF	MS	F (DFn, DFd)	P value
Treatment (between columns)	676797	4	169199	F (4, 34) = 2.025	P=0.1129
Residual (within columns)	2840553	34	83546
Total	3517351	38
Data summary
Number of treatments (columns)	5
Number of values (total)	39
S5H	One-way ANOVA	GFP+mCherry+/GFP+ %		F	4.581
				P value	0.0047
				P value summary	**
Test details	Mean 1	Mean 2	Mean Diff.	SE of diff.	n1	n2	q	DF	Summary	Adjusted P Value
No-FreezingRECALL vs. FreezingRECALL	11.71	17.52	-5.815	1.696	12	8	4.847	33	*	0.0133
No-FreezingRECALL vs. Sw	11.71	10.61	1.098	1.768	12	7	0.8782	33	ns	0.9707
No-FreezingRECALL vs. Imm. Shock	11.71	15.5	-3.795	1.858	12	6	2.888	33	ns	0.269
No-FreezingRECALL vs. Grouped Shock	11.71	14.37	-2.666	1.978	12	5	1.906	33	ns	0.6643
FreezingRECALL vs. Sw	17.52	10.61	6.912	1.924	8	7	5.082	33	**	0.0087
FreezingRECALL vs. Imm. Shock	17.52	15.5	2.019	2.007	8	6	1.423	33	ns	0.8507
FreezingRECALL vs. Grouped Shock	17.52	14.37	3.149	2.119	8	5	2.102	33	ns	0.5784
Sw vs. Imm. Shock	10.61	15.5	-4.893	2.068	7	6	3.346	33	ns	0.1502
Sw vs. Grouped Shock	10.61	14.37	-3.764	2.176	7	5	2.446	33	ns	0.4307
Imm. Shock vs. Grouped Shock	15.5	14.37	1.129	2.251	6	5	0.7097	33	ns	0.9866
S5I	linear regression	tagging % vs delta freezing
	fc ctxA	NO tag	ctxB
Best-fit values
Slope	0.2454	1.36	0.174
Y-intercept	5.128	-8.78	-0.9926
X-intercept	-20.9	6.454	5.705
1/slope	4.075	0.735	5.747
Std. Error
Slope	0.6552	1.45	0.528
Y-intercept	14.77	7.146	7.526
95% Confidence Intervals
Slope	-1.304 to 1.795	-2.368 to 5.089	-1.044 to 1.392
Y-intercept	-29.80 to 40.06	-27.15 to 9.590	-18.35 to 16.36
X-intercept	-infinity to 19.40	-infinity to +infinity	-infinity to +infinity
Goodness of Fit
R squared	0.01965	0.1497	0.01339
Sy.x	11.66	6.8	7.852
Is slope significantly non-zero?
F	0.1403	0.88	0.1086
DFn, DFd	2024-01-07	2024-01-05	2024-01-08
P value	0.7191	0.3913	0.7502
Deviation from zero?	Not Significant	Not Significant	Not Significant
Equation	Y = 0.2454*X + 5.128	Y = 1.360*X - 8.780	Y = 0.1740*X - 0.9926
Data
Number of X values	9	16	26
Maximum number of Y replicates	1	1	1
Total number of values	9	7	10
Number of missing values	0	9	16
S5J	linear regression	tagging % vs delta freezing
	Imm shock	Grouped shocks
Slope	-0.2081	2.557
Y-intercept	0.3989	-5.008
X-intercept	1.917	1.959
1/slope	-4.806	0.3911
Slope	0.2907	2.644
Y-intercept	4.648	38.72
Slope	-1.015 to 0.5991	-5.857 to 10.97
Y-intercept	-12.50 to 13.30	-128.2 to 118.2
X-intercept	-infinity to +infinity	-infinity to 12.69
R squared	0.1135	0.2377
Sy.x	2.776	16.52
F	0.5122	0.9355
DFn, DFd	1, 4	1, 3
P value	0.5137	0.4048
Deviation from zero?	Not Significant	Not Significant
Equation	Y = -0.2081*X + 0.3989	Y = 2.557*X - 5.008
Number of X values	77	82
Maximum number of Y replicates	1	1
Total number of values	6	5
Number of missing values	71	77
S5K	linear regression	tagging % vs delta freezing
	Sweeping
Best-fit values
Slope	0.3134
Y-intercept	-4.644
X-intercept	14.82
1/slope	3.19
Std. Error
Slope	0.7455
Y-intercept	8.659
95% Confidence Intervals
Slope	-1.603 to 2.230
Y-intercept	-26.90 to 17.62
X-intercept	-infinity to +infinity
Goodness of Fit
R squared	0.03415
Sy.x	6.841
Is slope significantly non-zero?
F	0.1768
DFn, DFd	2024-01-05
P value	0.6916
Deviation from zero?	Not Significant
Equation	Y = 0.3134*X - 4.644
Data
Number of X values	65
Maximum number of Y replicates	1
Total number of values	7
Number of missing values	58
S5L	linear regression	tagging % vs delta freezing
	No-FreezingRECALL	FreezingRECALL
Best-fit values
Slope	0.4783	1.502
Y-intercept	4.028	-12.11
X-intercept	-8.422	8.063
1/slope	2.091	0.6658
Std. Error
Slope	1.746	1.075
Y-intercept	18.03	19.23
95% Confidence Intervals
Slope	-3.411 to 4.368	-1.129 to 4.133
Y-intercept	-36.15 to 44.21	-59.17 to 34.95
X-intercept	-infinity to 9.314	-infinity to 15.37
Goodness of Fit
R squared	0.00745	0.2454
Sy.x	12.23	10.87
Is slope significantly non-zero?
F	0.07506	1.951
DFn, DFd	2024-01-10	2024-01-06
P value	0.7897	0.212
Deviation from zero?	Not Significant	Not Significant
Equation	Y = 0.4783*X + 4.028	Y = 1.502*X - 12.11
Data
Number of X values	50	58
Maximum number of Y replicates	1	1
Total number of values	12	8
Number of missing values	38	50
