# Supplementary material for: Deconstruction of a memory engram reveals distinct ensembles recruited at learning
Source: Nat Neurosci. 2026 Mar 11;29(5):1157–65. doi: 10.1038/s41593-026-02230-2 (PMC13309282; doi:10.1038/s41593-026-02230-2)
Supplement: Supplementary file 15 — Statistical source data for Extended Data Fig. 6 (includes the number of animals (n) used in each experiment as well as all statistical details, including tests performed, test statistics, degrees of freedom, exact P values and summary outputs). [file 41593_2026_2230_MOESM15_ESM.xlsx]

## Sheet: Extended Data Fig6
S6B	One-way ANOVA	GFP+ / mm2		F	2.542
				P value	0.0575
				P value summary	ns
Test details	Mean 1	Mean 2	Mean Diff.	SE of diff.	n1	n2	q	DF	Summary	Adjusted P Value
pre-shock inhib vs. shock inhib	1561	1124	437.2	153.6	12	4	4.024	34	ns	0.0541
pre-shock inhib vs. Freezing inhib	1561	1334	227.2	133.1	12	6	2.415	34	ns	0.4431
pre-shock inhib vs. NOFreezing inhib	1561	1499	61.53	126.6	12	7	0.6876	34	ns	0.9881
pre-shock inhib vs. NO Tag	1561	1355	205.9	113.9	12	10	2.555	34	ns	0.3864
shock inhib vs. Freezing inhib	1124	1334	-210	171.8	4	6	1.729	34	ns	0.7385
shock inhib vs. NOFreezing inhib	1124	1499	-375.6	166.8	4	7	3.185	34	ns	0.1856
shock inhib vs. NO Tag	1124	1355	-231.3	157.4	4	10	2.078	34	ns	0.5888
Freezing inhib vs. NOFreezing inhib	1334	1499	-165.6	148	6	7	1.582	34	ns	0.7955
Freezing inhib vs. NO Tag	1334	1355	-21.3	137.4	6	10	0.2192	34	ns	0.9999
NOFreezing inhib vs. NO Tag	1499	1355	144.3	131.1	7	10	1.557	34	ns	0.8049
S6C	One-way ANOVA	GFP+mCherry+/GFP+ %		F	16.87
				P value	<0.0001
				P value summary	****
Test details	Mean 1	Mean 2	Mean Diff.	SE of diff.	n1	n2	q	DF	Summary	Adjusted P Value
pre-shock inhib vs. shock inhib	15.2	15.99	-0.7976	1.422	12	4	0.793	34	ns	0.9798
pre-shock inhib vs. freez inhib	15.2	17	-1.799	1.232	12	6	2.065	34	ns	0.5942
pre-shock inhib vs. nofreez inhib	15.2	14.39	0.8016	1.172	12	7	0.9675	34	ns	0.9586
pre-shock inhib vs. no inhib	15.2	8.284	6.912	1.055	12	10	9.267	34	****	<0.0001
shock inhib vs. freez inhib	15.99	17	-1.001	1.59	4	6	0.8906	34	ns	0.9692
shock inhib vs. nofreez inhib	15.99	14.39	1.599	1.544	4	7	1.465	34	ns	0.8371
shock inhib vs. no inhib	15.99	8.284	7.71	1.457	4	10	7.481	34	****	<0.0001
freez inhib vs. nofreez inhib	17	14.39	2.601	1.371	6	7	2.683	34	ns	0.3381
freez inhib vs. no inhib	17	8.284	8.711	1.272	6	10	9.684	34	****	<0.0001
nofreez inhib vs. no inhib	14.39	8.284	6.111	1.214	7	10	7.118	34	***	0.0001
S6D	linear regression	tagging % vs delta freezing
	pre-shock inhib	shock inhib	Freezing inhib	noFreezing inhib	NO Tag
Std. Error
Slope	2.339	0.2936	1.522	3.201	2.226
Y-intercept	35.87	5.356	27.21	52.14	19.52
95% Confidence Intervals
Slope	-3.717 to 6.708	-0.2501 to 2.276	-3.736 to 4.715	-4.036 to 12.42	-4.479 to 5.787
Y-intercept	-113.1 to 46.70	-65.84 to -19.75	-107.6 to 43.53	-203.2 to 64.88	-51.70 to 38.33
X-intercept	15.11 to +infinity	28.33 to +infinity	-infinity to +infinity	-infinity to +infinity	-infinity to +infinity
Goodness of Fit
R squared	0.03925	0.8562	0.0252	0.2554	0.01069
Sy.x	16.5	2.245	24.01	24.41	20.25
Is slope significantly non-zero?
F	0.4085	11.91	0.1034	1.715	0.08642
DFn, DFd	1, 10	1, 2	1, 4	1, 5	1, 8
P value	0.5371	0.0747	0.7639	0.2472	0.7763
Deviation from zero?	Not Significant	Not Significant	Not Significant	Not Significant	Not Significant
Equation	Y = 1.495*X - 33.22	Y = 1.013*X - 42.79	Y = 0.4894*X - 32.02	Y = 4.192*X - 69.16	Y = 0.6544*X - 6.687
Data
Number of X values	12	16	22	29	39
Maximum number of Y replicates	1	1	1	1	1
Total number of values	12	4	6	7	10
Number of missing values	0	12	16	22	29
S6E	linear regression	CFC freezing % vs delta freezing
	pre-shock inhib	shock inhib	Freezing inhib	noFreezing inhib	NO Tag
Best-fit values
Slope	0.3125	0.1796	-1.03	-2.787	-0.01849
Y-intercept	-20.53	-31.01	23.31	93.01	-1.852
X-intercept	65.71	172.6	22.63	33.37	-100.1
1/slope	3.2	5.568	-0.9706	-0.3588	-54.07
Std. Error
Slope	0.1731	0.142	0.2444	2.111	0.4723
Y-intercept	7.631	8.269	11.97	72.49	20.36
95% Confidence Intervals
Slope	-0.07323 to 0.6982	-0.4316 to 0.7908	-1.709 to -0.3517	-8.212 to 2.638	-1.108 to 1.071
Y-intercept	-37.54 to -3.533	-66.59 to 4.571	-9.929 to 56.55	-93.33 to 279.4	-48.81 to 45.11
X-intercept	44.91 to +infinity	69.06 to +infinity	-26.07 to 35.84	-infinity to +infinity	-infinity to +infinity
Goodness of Fit
R squared	0.2458	0.4443	0.8163	0.2586	0.0001916
Sy.x	9.817	7.23	10.42	24.36	19.71
Is slope significantly non-zero?
F	3.259	1.599	17.77	1.744	0.001533
DFn, DFd	1, 10	1, 2	1, 4	1, 5	1, 8
P value	0.1012	0.3335	0.0135	0.2438	0.9697
Deviation from zero?	Not Significant	Not Significant	Significant	Not Significant	Not Significant
Equation	Y = 0.3125*X - 20.53	Y = 0.1796*X - 31.01	Y = -1.030*X + 23.31	Y = -2.787*X + 93.01	Y = -0.01849*X - 1.852
Data
Number of X values	12	16	22	29	39
Maximum number of Y replicates	1	1	1	1	1
Total number of values	12	4	6	7	10
Number of missing values	0	12	16	22	29
