# Supplementary material for: Deconstruction of a memory engram reveals distinct ensembles recruited at learning
Source: Nat Neurosci. 2026 Mar 11;29(5):1157–65. doi: 10.1038/s41593-026-02230-2 (PMC13309282; doi:10.1038/s41593-026-02230-2)
Supplement: Supplementary file 16 — Statistical source data for Extended Data Fig. (includes the number of animals (n) used in each experiment as well as all statistical details, including tests performed, test statistics, degrees of freedom, exact P values and summary outputs). [file 41593_2026_2230_MOESM16_ESM.xlsx]

## Sheet: Extended Data Fig7
S7D	One-way ANOVA	pre-shock, avg distance to closest	F	0.4065
			P value	0.5884
			P value summary	ns
S7D	One-way ANOVA	shock, avg distance to closest	F	14.99
			P value	0.0009
			P value summary	***
Test details	Mean 1	Mean 2	Mean Diff.	SE of diff.	n1	n2	q	DF	Summary	Adjusted P Value
Shock-Pre-shock vs. Shock-Freezing	83.78	53.1	30.69	6.969	9	9	6.228	8	**	0.0057
Shock-pre-shock vs. Shock-NoFreezing	83.78	65.14	18.65	4.371	9	9	6.034	8	**	0.0068
Shock-freezing vs. Shock-NoFreezing	53.1	65.14	-12.04	5.297	9	9	3.215	8	ns	0.1178
S7D	One-way ANOVA	freezing, avg distance to closest	F	11.54
			P value	0.0047
			P value summary	**
Test details	Mean 1	Mean 2	Mean Diff.	SE of diff.	n1	n2	q	DF	Summary	Adjusted P Value
Freezing-Pre-Shock vs. Freezing-Shock	93.91	55.7	38.21	10.19	9	9	5.302	8	*	0.0139
Freezing-Pre-shock vs. Freezing-NoFreezing	93.91	74.46	19.45	8.019	9	9	3.429	8	ns	0.0944
Freezing-Shock vs. Freezing-NoFreezing	55.7	74.46	-18.76	4.655	9	9	5.7	8	**	0.0094
S7D	One-way ANOVA	no-freezing, avg distance to closest	F	3.321
			P value	0.0698	short
			P value summary	ns
S7F	Comparison to random pool	Overlaps between FLiCRE-groups
		ctxB start	ctxB post-start
	ctxB start	1	0.18
	ctxB post-start	0.18	1
S7H	One--way ANOVA	Silhouette scores	F	11.04
			P value	<0.0001
			P value summary	****
Test details	Mean 1	Mean 2	Mean Diff.	SE of diff.	n1	n2	q	DF	Summary	Adjusted P Value
pre-shock vs. Shock	-0.27	-0.1531	-0.117	0.08226	9	9	2.011	32	ns	0.4953
pre-shock vs. Freezing	-0.27	0.1716	-0.4416	0.08226	9	9	7.593	32	****	<0.0001
pre-shock vs. No-Freezing	-0.27	-0.1828	-0.0872	0.08226	9	9	1.499	32	ns	0.7158
Shock vs. Freezing	-0.1531	0.1716	-0.3247	0.08226	9	9	5.582	32	**	0.0022
Shock vs. No-Freezing	-0.1531	-0.1828	0.02977	0.08226	9	9	0.5119	32	ns	0.9835
Freezing vs. No-Freezing	0.1716	-0.1828	0.3544	0.08226	9	9	6.093	32	***	0.0008
