# Supplementary material for: Deconstruction of a memory engram reveals distinct ensembles recruited at learning
Source: Nat Neurosci. 2026 Mar 11;29(5):1157–65. doi: 10.1038/s41593-026-02230-2 (PMC13309282; doi:10.1038/s41593-026-02230-2)
Supplement: Supplementary file 17 — Statistical source data for Extended Data Fig. 8 (includes the number of animals (n) used in each experiment as well as all statistical details, including tests performed, test statistics, degrees of freedom, exact P values and summary outputs). [file 41593_2026_2230_MOESM17_ESM.xlsx]

## Sheet: Extended Data Fig8
S8B	Comparison to random pool	Overlaps between FLiCRE-groups	n=9
Percentile		Pre-shock	Shock	Freezing	No-Freezing
	Pre-shock	1	0.001	0	0
	Shock	0.001	1	0	0.003
	Freezing	0	0	1	0
	No-Freezing	0	0.003	0	1
S8C	RM One-way ANOVA	detected in recall vs. chance		F	0.2821
				P value	0.7161
				P value summary	ns
S8D	RM One-way ANOVA	average activity in recall		F	1.261
				P value	0.2841
				P value summary	ns
S8E	RM One-way ANOVA	is recall freezing cell		F	1.424
				P value	0.2539
				P value summary	ns
S8F	RM One-way ANOVA	activity in/out of freezing		F	0.9994
				P value	0.3927
				P value summary	ns
S8G	One-way ANOVA	pre-shock correlations
p	3.5628e-05
Multiple comparisons	1: CFC	2: CFC rdm	3: recall	4: recall chance	5:OF	6: OF chance
Group 1	Group 2	Lower limit	A-B	higher limit	adjusted p
1	2	0.00995285	0.0112494	0.012546	0
1	3	0.00205417	0.00504138	0.0080286	2.23493e-05
1	4	0.0122006	0.013508	0.0148153	0
1	5	-0.000481827	0.00324839	0.00697861	0.129471
1	6	0.0027076	0.00410344	0.00549929	2.99422e-16
2	3	-0.00890231	-0.00620805	-0.00351378	7.16434e-10
2	4	0.00204687	0.00225853	0.00247019	0
2	5	-0.0115011	-0.00800104	-0.00450102	1.02036e-09
2	6	-0.00767889	-0.00714599	-0.00661308	0
3	4	0.00576711	0.00846657	0.011166	1.1219e-18
3	5	-0.00620802	-0.00179299	0.00262204	0.857023
3	6	-0.00368135	-0.000937941	0.00180547	0.926186
4	5	-0.0137636	-0.0102596	-0.00675554	4.11968e-16
4	6	-0.00996314	-0.00940451	-0.00884589	0
5	6	-0.00268294	0.00085505	0.00439304	0.983258
S8G	One-way ANOVA	shock correlations
p	0.00700716
Multiple comparisons	1: CFC	2: CFC rdm	3: recall	4: recall chance	5:OF	6: OF chance
Group 1	Group 2	Lower limit	A-B	higher limit	adjusted p
1	2	0.00845729	0.0106331	0.0128089	0
1	3	0.0005015	0.00475449	0.00900747	0.0180937
1	4	0.0110599	0.0132457	0.0154315	0
1	5	0.00044192	0.00528097	0.01012	0.023028
1	6	0.00138492	0.00361685	0.00584877	5.68568e-05
2	3	-0.00953933	-0.00587861	-0.00221789	6.93556e-05
2	4	0.0023113	0.00261259	0.00291388	0
2	5	-0.00967988	-0.00535212	-0.00102437	0.00567835
2	6	-0.00755889	-0.00701625	-0.00647362	0
3	4	0.00482452	0.0084912	0.0121579	5.70712e-10
3	5	-0.00513772	0.000526487	0.00619069	0.999824
3	6	-0.00483199	-0.00113764	0.00255671	0.951949
4	5	-0.0122975	-0.00796472	-0.00363192	2.40477e-06
4	6	-0.0102103	-0.00962885	-0.00904736	0
5	6	-0.00602036	-0.00166413	0.00269211	0.886136
S7G	One-way ANOVA	freezing correlations
p	0.578023
Multiple comparisons	1: CFC	2: CFC rdm	3: recall	4: recall chance	5:OF	6: OF chance
Group 1	Group 2	Lower limit	A-B	higher limit	adjusted p
1	2	0.00665363	0.0107398	0.0148259	7.29287e-13
1	3	-0.0069686	0.00220392	0.0113764	0.98369
1	4	0.00908803	0.0132054	0.0173228	1.30153e-19
1	5	-0.00367438	0.00832682	0.020328	0.355425
1	6	-0.000340003	0.00377019	0.00788039	0.0938288
2	3	-0.0167581	-0.00853584	-0.000313628	0.0365346
2	4	0.00181574	0.00246564	0.00311554	0
2	5	-0.0137045	-0.00241294	0.00887858	0.990431
2	6	-0.00757241	-0.00696956	-0.00636672	0
3	4	0.0027637	0.0110015	0.0192393	0.00196236
3	5	-0.00783909	0.0061229	0.0200849	0.812154
3	6	-0.00666792	0.00156628	0.00980048	0.994425
4	5	-0.0161814	-0.00487858	0.00642429	0.822247
4	6	-0.0102224	-0.0094352	-0.00864801	0
5	6	-0.0158569	-0.00455662	0.00674363	0.860696
S8G	One-way ANOVA	no-freezing correlations
p	2.04231e-05
Multiple comparisons	1: CFC	2: CFC rdm	3: recall	4: recall chance	5:OF	6: OF chance
Group 1	Group 2	Lower limit	A-B	higher limit	adjusted p
1	2	0.0112331	0.0135182	0.0158033	0
1	3	0.00462682	0.0100926	0.0155585	2.11655e-06
1	4	0.0135288	0.0158352	0.0181416	0
1	5	-0.0012478	0.00516326	0.0115743	0.195919
1	6	0.00391414	0.00625174	0.00858933	2.48562e-13
2	3	-0.00839604	-0.00342555	0.00154494	0.363248
2	4	0.00192969	0.00231699	0.00270428	0
2	5	-0.0143493	-0.00835494	-0.00236059	0.00100632
2	6	-0.00780943	-0.00726646	-0.00672349	0
3	4	0.000762196	0.00574254	0.0107229	0.0130225
3	5	-0.0127131	-0.00492939	0.00285431	0.462611
3	6	-0.00883577	-0.00384091	0.00115395	0.241657
4	5	-0.0166744	-0.0106719	-0.00466941	6.0079e-06
4	6	-0.0102102	-0.00958345	-0.00895666	0
5	6	-0.00492609	0.00108848	0.00710305	0.995587
